# Supplementary material for: Exploring the Genotype–Phenotype Correlations in a Child with Inherited Seizure and Thrombocytopenia by Digenic Network Analysis
Source: Genes (Basel). 2024 Jul 31;15(8):1004. doi: 10.3390/genes15081004 (PMC11353731; doi:10.3390/genes15081004)
Supplement: Supplementary file 1 [file genes-15-01004-s001.zip]

Archive with 1 entries (1 files):
- genes-3095828-supplementary.pdf
